# Supplementary material for: Heritability and Associations among Grain Yield and Quality Traits in Quality Protein Maize (QPM) and Non-QPM Hybrids
Source: Plants (Basel). 2022 Mar 8;11(6):713. doi: 10.3390/plants11060713 (PMC8951685; doi:10.3390/plants11060713)
Supplement: Supplementary file 1 [file plants-11-00713-s001.zip]

Archive with 1 entries (1 files):
- plants-1585219-supplementary.pdf
